# Supplementary material for: Infants and Newborns with Atypical Teratoid Rhabdoid Tumors (ATRT) and Extracranial Malignant Rhabdoid Tumors (eMRT) in the EU-RHAB Registry: A Unique and Challenging Population
Source: Cancers (Basel). 2022 Apr 27;14(9):2185. doi: 10.3390/cancers14092185 (PMC9100752; doi:10.3390/cancers14092185)
Supplement: Supplementary file 1 [file cancers-14-02185-s001.zip]

Archive with 1 entries (1 files):
- cancers-1663352-supplementary.pdf
